# Supplementary material for: Social influence and consensus building: Introducing a q-voter model with weighted influence
Source: PLoS One. 2025 Jan 24;20(1):e0316889. doi: 10.1371/journal.pone.0316889 (PMC11760042; doi:10.1371/journal.pone.0316889)
Supplement: S1 File — This is a zip file which contains all the code files that were used for estimating f+, E(x) and τ in our model. (ZIP) [file pone.0316889.s001.zip]

Archive with 5 entries (5 files):
- np_model_consensus_time.f
- np_model_exit_prob.f
- np_model_frac_positive.f
- ran2.f
- READ_ME
