# Supplementary material for: Social influence and consensus building: Introducing a q-voter model with weighted influence
Source: PLoS One. 2025 Jan 24;20(1):e0316889. doi: 10.1371/journal.pone.0316889 (PMC11760042; doi:10.1371/journal.pone.0316889)
Supplement: S1 File — This is a zip file which contains all the code files that were used for estimating f+, E(x) and τ in our model. (ZIP) [file pone.0316889.s001.zip › np_model_consensus_time.f]

	program np_model_con_time

	implicit double precision(a-h,o-z)
	
	parameter(n_agents=1024)		! system size
	parameter(itmax=100000,iconf=100)	! maximum monte carlo steps, number of configurations
	
	dimension ilat(0:n_agents+1)
	dimension iarr(n_agents)
	dimension xmag(itmax)
	dimension f_up(itmax)
	dimension nz(n_agents)
	dimension pt(itmax)
	
	iseed=15722
	tol=(10.0d0)**(-10)
	iq=50		! q-panel

	open(50,file='con.time_L1024_p0.495_q50')	! output data file
	
	pinfluence=0.495d0 ! influential power of positive agents
	xinitial=0.5d0 	    ! initial fraction of positive agents	
        itcon=0	
	do ic=1,iconf
	
	np=n_agents
	nup=0
	ndown=0
	mag_i=0
	do k=1,n_agents			! Random
	r=ran2(iseed)			!
	if(r.lt.xinitial)then		! generation
	ilat(k)=1			!	
	else				! of
	ilat(k)=-1			!
	end if				! 1D chain
	end do ! agents loop		! with up-down opinions
	
	nz=0
	
	do it=1,itmax
	mag_f=0
	nup=0
	ndown=0
	
	do ia=1,n_agents
	
	do i=1,n_agents
	iarr(i)=i
	end do
	
	do i=n_agents,1,-1
	xr=ran2(iseed)
	j=n_agents*xr+1
	itempi=iarr(i)
	iarr(i)=iarr(j)
	iarr(j)=itempi
	end do
	
	ix=iarr(1)
	isum_opinion=0
	
	do i=2,iq+1
	isum_opinion=isum_opinion+ilat(iarr(i))
	end do

	
	if(isum_opinion.eq.iq)ilat(ix)=1			! conformity
	if(isum_opinion.eq.(-iq))ilat(ix)=-1			! conformity

	if(abs(isum_opinion).lt.iq)then				! non-conformity
	npos=(iq+isum_opinion)/2
	p_plus=pq_plus(npos,pinfluence,iq)
	xp=ran2(iseed)
	if(xp.lt.p_plus)then
	ilat(ix)=1
	else
	ilat(ix)=-1
	end if	
	end if

	
	end do ! agents loop ! end of one timescale
	
	do im=1,n_agents
	mag_f=mag_f+ilat(im)
	end do
	if(abs(mag_f).eq.n_agents)then
        itcon=itcon+it
	exit
	end if

	end do ! end of total timescale

	
	end do ! end of the configuration loop
	

        write(50,*)n_agents,iq,pinfluence
        write(50,*)itcon/float(iconf)
	
	end program
	
	function pq_plus(n,p,iq)
	implicit double precision(a-h,o-z)
	pq_plus=(n*p)/(p*(2*n-iq)+iq-n)
	end
	
	include 'ran2.f'
