# Supplementary material for: Social influence and consensus building: Introducing a q-voter model with weighted influence
Source: PLoS One. 2025 Jan 24;20(1):e0316889. doi: 10.1371/journal.pone.0316889 (PMC11760042; doi:10.1371/journal.pone.0316889)
Supplement: S1 File — This is a zip file which contains all the code files that were used for estimating f+, E(x) and τ in our model. (ZIP) [file pone.0316889.s001.zip › ran2.f]

      function ran2(idum)

      integer idum, im1, im2, imm1, ia1, ia2, iq1, iq2,
     *    ir1, ir2, ntab, ndiv
      real*8 ran2, am, eps, rnmx
      parameter (im1 = 2147483563,
     *           im2 = 2147483399,
     *           ia1 = 40014,
     *           ia2 = 40692,
     *           iq1 = 53668,
     *           iq2 = 52774,
     *           ir1 = 12211,
     *           ir2 = 3791,
     *           am = 1./im1, imm1 = im1 - 1,
     *           ntab = 32, ndiv = 1 + imm1/ntab,
     *           eps = 1.2e-7, rnmx = 1. - eps)
      integer idum2, j, k, iy, iv(ntab)
      save idum2, iv, iy
      data idum2 /123456789/, iv /ntab*0/, iy /0/

      if(idum.le.0)then
        idum = max(-idum, 1)
        idum2 = idum
        do j = ntab+8, 1, -1
          k = idum/iq1
          idum = ia1*(idum - k*iq1) - k*ir1
          if (idum.lt.0) idum = idum+im1
          if (j.le.ntab) iv(j) = idum
        end do
        iy = iv(1)
      end if

      k = idum/iq1
      idum = ia1*(idum - k*iq1) - k*ir1
      if (idum.lt.0) idum = idum+im1
      k=idum2/iq2
      idum2 = ia2*(idum2 - k*iq2) - k*ir2
      if (idum2.lt.0) idum2 = idum2+im2
      j = 1 +iy/ndiv
      iy = iv(j) - idum2
      iv(j) = idum
      if (iy.lt.1) iy = iy+imm1
      ran2 = min(am*iy, rnmx)

      return
      end
