# Supplementary material for: Social influence and consensus building: Introducing a q-voter model with weighted influence
Source: PLoS One. 2025 Jan 24;20(1):e0316889. doi: 10.1371/journal.pone.0316889 (PMC11760042; doi:10.1371/journal.pone.0316889)
Supplement: S1 File — This is a zip file which contains all the code files that were used for estimating f+, E(x) and τ in our model. (ZIP) [file pone.0316889.s001.zip › READ_ME]

There are 4 FORTRAN code files in this .zip folder.

1. 'ran2.f' file is required for all the 3 remaining files to generate random numbers.

2. 'np_model_frac_positive.f' is the file to calculate fraction of positive agents as a function of Monte Carlo time steps.

3. 'np_model_exit_prob.f' is the file to calculate exit probability as a function of initial fraction of up spins.

4. 'np_model_consensus_time.f' is the file to calculate time to reach consensus (in terms of Monte Carlo steps).
